# Supplementary material for: Three new species of Picipes (Polyporales, Basidiomycota) from China
Source: MycoKeys. 2026 Mar 24;130:143–63. doi: 10.3897/mycokeys.130.183848 (PMC13040259; doi:10.3897/mycokeys.130.183848)
Supplement: XML Treatment for Picipes abieticola [file mycokeys.130.183848-treatment1.xml]

<!DOCTYPE tp:taxon-treatment
  PUBLIC "-//TaxonX//DTD Taxonomic Treatment Publishing DTD v0 20100105//EN" "tax-treatment-NSO.dtd">
<tp:taxon-treatment xmlns:tp="http://www.plazi.org/taxpub"><tp:treatment-meta><kwd-group><label>Taxon classification</label><kwd>
                <named-content content-type="kingdom">Fungi</named-content>
              </kwd><kwd>
                <named-content content-type="order">Polyporales</named-content>
              </kwd><kwd>
                <named-content content-type="family">Polyporaceae</named-content>
              </kwd></kwd-group><mixed-citation publication-type="journal"><person-group><name><surname>Luo</surname><given-names>Kai-Yue</given-names></name><name><surname>Cui</surname><given-names>Yu-Jin</given-names></name><name><surname>Feng</surname><given-names>Si-Yi</given-names></name><name><surname>Zhang</surname><given-names>Xin</given-names></name><name><surname>Dai</surname><given-names>Yu-Cheng</given-names></name><name><surname>Zeng</surname><given-names>Guang-Yu</given-names></name></person-group><article-title>Three new species of <italic><tp:taxon-name><tp:taxon-name-part taxon-name-part-type="genus" reg="Picipes">Picipes</tp:taxon-name-part></tp:taxon-name></italic> (<tp:taxon-name><tp:taxon-name-part taxon-name-part-type="order" reg="Polyporales">Polyporales</tp:taxon-name-part></tp:taxon-name>, <tp:taxon-name><tp:taxon-name-part taxon-name-part-type="phylum" reg="Basidiomycota">Basidiomycota</tp:taxon-name-part></tp:taxon-name>) from China</article-title><source>MycoKeys</source><day>24</day><month>03</month><year>2026</year><volume>130</volume><fpage>143</fpage><lpage>163</lpage><pub-id pub-id-type="doi">10.3897/mycokeys.130.183848</pub-id></mixed-citation></tp:treatment-meta><tp:nomenclature><tp:taxon-name><object-id xmlns:xlink="http://www.w3.org/1999/xlink" content-type="arpha" xlink:type="simple">3876E9CC-E238-5714-A364-2239B5705B79</object-id>
                    		<tp:taxon-name-part taxon-name-part-type="genus" reg="Picipes">Picipes</tp:taxon-name-part> <tp:taxon-name-part taxon-name-part-type="species" reg="abieticola">abieticola</tp:taxon-name-part>
                    	
                    		<object-id xmlns:xlink="http://www.w3.org/1999/xlink" content-type="mycobank" xlink:type="simple">861751</object-id>
                    	</tp:taxon-name><tp:taxon-authority>K.Y. Luo, Y.C. Dai &amp; Y.J. Cui</tp:taxon-authority><tp:taxon-status xmlns:xlink="http://www.w3.org/1999/xlink" xlink:type="simple">sp. nov.</tp:taxon-status><xref ref-type="fig" rid="F2">Figs 2</xref><xref ref-type="fig" rid="F3">, 3</xref></tp:nomenclature><tp:treatment-sec sec-type="Holotype"><title>Holotype.</title><p>China • Xizang Autonomous Region, Yadong County, Pasha Falls to Yadong Customs. GPS coordinates: <named-content xmlns:xlink="http://www.w3.org/1999/xlink" content-type="dwc:verbatimCoordinates" xlink:type="simple">27°25'N, 88°55'E</named-content>; altitude: 2800 m a.s.l. On fallen branch of <italic><tp:taxon-name><tp:taxon-name-part taxon-name-part-type="genus" reg="Abies">Abies</tp:taxon-name-part> <tp:taxon-name-part taxon-name-part-type="species" reg="fabri">fabri</tp:taxon-name-part></tp:taxon-name></italic>, 18 October 2024, <italic>Dai 31927</italic> (BJFC052186).</p><fig id="F2" position="float" orientation="portrait"><object-id xmlns:xlink="http://www.w3.org/1999/xlink" content-type="doi" xlink:type="simple">10.3897/mycokeys.130.183848.figure2</object-id><object-id xmlns:xlink="http://www.w3.org/1999/xlink" content-type="arpha" xlink:type="simple">220B08FB-6F27-5A2C-B3E2-462C6D313F56</object-id><label>Figure 2.</label><caption><p>Basidiomata of <italic><tp:taxon-name><tp:taxon-name-part taxon-name-part-type="genus" reg="Picipes">Picipes</tp:taxon-name-part> <tp:taxon-name-part taxon-name-part-type="species" reg="abieticola">abieticola</tp:taxon-name-part></tp:taxon-name></italic> (Holotype, Dai 31927). Scale bar: 2 cm.</p></caption><graphic xmlns:xlink="http://www.w3.org/1999/xlink" xlink:href="mycokeys-130-143-g002.jpg" id="oo_1568991.jpg" position="float" orientation="portrait" xlink:type="simple"><uri content-type="original_file" xlink:type="simple">https://binary.pensoft.net/fig/1568991</uri></graphic></fig></tp:treatment-sec><tp:treatment-sec sec-type="Diagnosis"><title>Diagnosis.</title><p><italic><tp:taxon-name><tp:taxon-name-part taxon-name-part-type="genus" reg="Picipes">Picipes</tp:taxon-name-part> <tp:taxon-name-part taxon-name-part-type="species" reg="abieticola">abieticola</tp:taxon-name-part></tp:taxon-name></italic> is identified by eccentrically stipitate, fan-shaped pilei, circular to subcircular pores (5–7/mm); a dimitic hyphal structure and cylindrical basidiospores with dimensions of 7.5–9.3 × 2.8–3.5 µm.</p><fig id="F3" position="float" orientation="portrait"><object-id xmlns:xlink="http://www.w3.org/1999/xlink" content-type="doi" xlink:type="simple">10.3897/mycokeys.130.183848.figure3</object-id><object-id xmlns:xlink="http://www.w3.org/1999/xlink" content-type="arpha" xlink:type="simple">541AF4B2-4951-5674-97FA-3069E3474223</object-id><label>Figure 3.</label><caption><p>Microscopic structures of <italic><tp:taxon-name><tp:taxon-name-part taxon-name-part-type="genus" reg="Picipes">Picipes</tp:taxon-name-part> <tp:taxon-name-part taxon-name-part-type="species" reg="abieticola">abieticola</tp:taxon-name-part></tp:taxon-name></italic> (Holotype, Dai 31927). <bold>a</bold>. Basidiospores; <bold>b</bold>. Basidia and basidioles; <bold>c</bold>. Cystidioles; <bold>d</bold>. Hyphae from trama; <bold>e</bold>. Hyphae from context; <bold>f</bold>. Hyphae from stipe.</p></caption><graphic xmlns:xlink="http://www.w3.org/1999/xlink" xlink:href="mycokeys-130-143-g003.jpg" id="oo_1568992.jpg" position="float" orientation="portrait" xlink:type="simple"><uri content-type="original_file" xlink:type="simple">https://binary.pensoft.net/fig/1568992</uri></graphic></fig></tp:treatment-sec><tp:treatment-sec sec-type="Etymology"><title>Etymology.</title><p><italic><tp:taxon-name><tp:taxon-name-part taxon-name-part-type="genus" reg="Abieticola">Abieticola</tp:taxon-name-part></tp:taxon-name></italic> (Lat.) refers to the species inhabiting <italic><tp:taxon-name><tp:taxon-name-part taxon-name-part-type="genus" reg="Abies">Abies</tp:taxon-name-part></tp:taxon-name></italic>.</p></tp:treatment-sec><tp:treatment-sec sec-type="Description"><title>Description.</title><p>Basidiomata annual, eccentrically stipitate, solitary, coriaceous and without odour or taste when fresh, hard corky when dry. Pilei fan-shaped, projecting up to 7 cm long, 5 cm wide, and 2 mm thick at base. Pileal surface blackish-red to black, darkening to more or less the centre when fresh, becoming brownish-red to yellowish-brown towards the margin when dry, glabrous, with radially aligned stripes; margin incurved upon drying. Pore surface white when fresh, light ivory to buff when dry, shining; pores circular to subcircular, 5–7 per mm; dissepiments thin, entire. Context light ivory to buff when dry, hard corky upon drying, up to 0.5 mm thick. Tubes concolorous with context, up to 1.5 mm long. Stipe very short, bearing a black cuticle, up to 1.5 cm long and 8 mm in diam.</p><p>Hyphal structure: Hyphal system dimitic; generative hyphae bearing clamp connections; skeletal-binding hyphae <abbrev xmlns:xlink="http://www.w3.org/1999/xlink" xlink:title="neither amyloid nor dextrinoid" xlink:type="simple">IKI–</abbrev>, slightly CB+; tissues unchanged in <abbrev xmlns:xlink="http://www.w3.org/1999/xlink" xlink:title="5% potassium hydroxide" xlink:type="simple">KOH</abbrev>.</p><p>Context: Generative hyphae infrequent, colourless, thin-walled, moderately branched, 2–3 μm in diam.; skeletal-binding hyphae dominant, colourless, thick-walled with a wide to narrow lumen, occasionally branched, interwoven, 3–4 μm in diam.</p><p>Tubes: Generative hyphae infrequent, colourless, thin-walled, occasionally branched, 1.8–2.7 μm in diam.; skeletal-binding hyphae colourless, thick-walled with a wide to narrow lumen, occasionally branched, interwoven, 3–4 μm in diam. Irregular crystals present. Cystidia absent, cystidioles subulate, 20–25 × 4–6 μm. Basidia mostly clavate, with a basal clamp connection and four sterigmata, 17–25 × 5–8 μm; basidioles in shape similar to basidia, but slightly smaller.</p><p>Stipe: Generative hyphae infrequent, colourless, thin-walled, moderately branched, 1.5–2 μm in diam.; skeletal-binding hyphae dominant, colourless, thick-walled with a wide to narrow lumen, moderately branched, interwoven, 3.5–5.5 μm in diam.</p><p>Basidiospores—Cylindrical, hyaline, thin-walled, smooth, some with one or two guttules, <abbrev xmlns:xlink="http://www.w3.org/1999/xlink" xlink:title="neither amyloid nor dextrinoid" xlink:type="simple">IKI–</abbrev>, <abbrev xmlns:xlink="http://www.w3.org/1999/xlink" xlink:title="acyanophilous in Cotton Blue" xlink:type="simple">CB–</abbrev>, (7–)7.5–9.3(–9.5) × (2.7–)2.8–3.5(–3.8) µm, L = 8.51 µm, W = 3.18 µm, Q = 2.64–2.72 (n = 60/2).</p></tp:treatment-sec><tp:treatment-sec sec-type="Type of rot"><title>Type of rot.</title><p>White rot.</p></tp:treatment-sec><tp:treatment-sec sec-type="Additional specimen (paratype) examined"><title>Additional specimen (paratype) examined.</title><p>China • Xizang Autonomous Region, Yadong County, Pasha Falls to Yadong Customs. GPS coordinates: <named-content xmlns:xlink="http://www.w3.org/1999/xlink" content-type="dwc:verbatimCoordinates" xlink:type="simple">27°25'N, 88°55'E</named-content>; altitude: 2800 m a.s.l. On fallen branch of <italic><tp:taxon-name><tp:taxon-name-part taxon-name-part-type="genus" reg="Abies">Abies</tp:taxon-name-part> <tp:taxon-name-part taxon-name-part-type="species" reg="fabri">fabri</tp:taxon-name-part></tp:taxon-name></italic>, 18 October 2024, <italic>Dai 31921</italic> (BJFC052180).</p></tp:treatment-sec></tp:taxon-treatment>
