# Supplementary material for: Three new species of Picipes (Polyporales, Basidiomycota) from China
Source: MycoKeys. 2026 Mar 24;130:143–63. doi: 10.3897/mycokeys.130.183848 (PMC13040259; doi:10.3897/mycokeys.130.183848)
Supplement: XML Treatment for Picipes brevisporus [file mycokeys.130.183848-treatment2.xml]

<!DOCTYPE tp:taxon-treatment
  PUBLIC "-//TaxonX//DTD Taxonomic Treatment Publishing DTD v0 20100105//EN" "tax-treatment-NSO.dtd">
<tp:taxon-treatment xmlns:tp="http://www.plazi.org/taxpub"><tp:treatment-meta><kwd-group><label>Taxon classification</label><kwd>
                <named-content content-type="kingdom">Fungi</named-content>
              </kwd><kwd>
                <named-content content-type="order">Polyporales</named-content>
              </kwd><kwd>
                <named-content content-type="family">Polyporaceae</named-content>
              </kwd></kwd-group><mixed-citation publication-type="journal"><person-group><name><surname>Luo</surname><given-names>Kai-Yue</given-names></name><name><surname>Cui</surname><given-names>Yu-Jin</given-names></name><name><surname>Feng</surname><given-names>Si-Yi</given-names></name><name><surname>Zhang</surname><given-names>Xin</given-names></name><name><surname>Dai</surname><given-names>Yu-Cheng</given-names></name><name><surname>Zeng</surname><given-names>Guang-Yu</given-names></name></person-group><article-title>Three new species of <italic><tp:taxon-name><tp:taxon-name-part taxon-name-part-type="genus" reg="Picipes">Picipes</tp:taxon-name-part></tp:taxon-name></italic> (<tp:taxon-name><tp:taxon-name-part taxon-name-part-type="order" reg="Polyporales">Polyporales</tp:taxon-name-part></tp:taxon-name>, <tp:taxon-name><tp:taxon-name-part taxon-name-part-type="phylum" reg="Basidiomycota">Basidiomycota</tp:taxon-name-part></tp:taxon-name>) from China</article-title><source>MycoKeys</source><day>24</day><month>03</month><year>2026</year><volume>130</volume><fpage>143</fpage><lpage>163</lpage><pub-id pub-id-type="doi">10.3897/mycokeys.130.183848</pub-id></mixed-citation></tp:treatment-meta><tp:nomenclature><tp:taxon-name><object-id xmlns:xlink="http://www.w3.org/1999/xlink" content-type="arpha" xlink:type="simple">6BCC9C04-6205-5D0F-B266-330500A0227B</object-id>
                    		<tp:taxon-name-part taxon-name-part-type="genus" reg="Picipes">Picipes</tp:taxon-name-part> <tp:taxon-name-part taxon-name-part-type="species" reg="brevisporus">brevisporus</tp:taxon-name-part>
                    	
                    		<object-id xmlns:xlink="http://www.w3.org/1999/xlink" content-type="mycobank" xlink:type="simple">861752</object-id>
                    	</tp:taxon-name><tp:taxon-authority>K.Y. Luo, Y.C. Dai, Y.J. Cui &amp; Xin Zhang</tp:taxon-authority><tp:taxon-status xmlns:xlink="http://www.w3.org/1999/xlink" xlink:type="simple">sp. nov.</tp:taxon-status><xref ref-type="fig" rid="F4">Figs 4</xref><xref ref-type="fig" rid="F5">, 5</xref></tp:nomenclature><tp:treatment-sec sec-type="Holotype"><title>Holotype.</title><p>China • Xizang Autonomous Region, Motuo County, the road 219 from Motuo County to Jiefang Bridge. GPS coordinates: <named-content xmlns:xlink="http://www.w3.org/1999/xlink" content-type="dwc:verbatimCoordinates" xlink:type="simple">29°18'N, 95°18'E</named-content>; altitude: 1000 m a.s.l. On dead <italic><tp:taxon-name><tp:taxon-name-part taxon-name-part-type="genus" reg="Miscanthus">Miscanthus</tp:taxon-name-part></tp:taxon-name></italic>, 24 October 2023, <italic>Dai 26697</italic> (<abbrev xmlns:xlink="http://www.w3.org/1999/xlink" content-type="institution" xlink:title="Beijing Forestry University" xlink:type="simple">BJFC</abbrev> 044247).</p><fig id="F4" position="float" orientation="portrait"><object-id xmlns:xlink="http://www.w3.org/1999/xlink" content-type="doi" xlink:type="simple">10.3897/mycokeys.130.183848.figure4</object-id><object-id xmlns:xlink="http://www.w3.org/1999/xlink" content-type="arpha" xlink:type="simple">78C51272-C528-500A-B559-BE0487C51ECF</object-id><label>Figure 4.</label><caption><p>Basidiomata of <italic><tp:taxon-name><tp:taxon-name-part taxon-name-part-type="genus" reg="Picipes">Picipes</tp:taxon-name-part> <tp:taxon-name-part taxon-name-part-type="species" reg="brevisporus">brevisporus</tp:taxon-name-part></tp:taxon-name></italic> (Holotype, Dai 26697). Scale bar: 1 cm.</p></caption><graphic xmlns:xlink="http://www.w3.org/1999/xlink" xlink:href="mycokeys-130-143-g004.jpg" id="oo_1568993.jpg" position="float" orientation="portrait" xlink:type="simple"><uri content-type="original_file" xlink:type="simple">https://binary.pensoft.net/fig/1568993</uri></graphic></fig></tp:treatment-sec><tp:treatment-sec sec-type="Diagnosis"><title>Diagnosis.</title><p><italic><tp:taxon-name><tp:taxon-name-part taxon-name-part-type="genus" reg="Picipes">Picipes</tp:taxon-name-part> <tp:taxon-name-part taxon-name-part-type="species" reg="brevisporus">brevisporus</tp:taxon-name-part></tp:taxon-name></italic> is identified by laterally stipitate, glabrous, with radially aligned stripes pileal surface, short stipe; bearing clamp connections on generative hyphae, subulate cystidioles and oblong ellipsoid basidiospores with dimensions of 3.8–5.7 × 2.3–3.1 µm.</p><fig id="F5" position="float" orientation="portrait"><object-id xmlns:xlink="http://www.w3.org/1999/xlink" content-type="doi" xlink:type="simple">10.3897/mycokeys.130.183848.figure5</object-id><object-id xmlns:xlink="http://www.w3.org/1999/xlink" content-type="arpha" xlink:type="simple">C077876A-CCE3-537F-BA65-BA997261637E</object-id><label>Figure 5.</label><caption><p>Microscopic structures of <italic><tp:taxon-name><tp:taxon-name-part taxon-name-part-type="genus" reg="Picipes">Picipes</tp:taxon-name-part> <tp:taxon-name-part taxon-name-part-type="species" reg="brevisporus">brevisporus</tp:taxon-name-part></tp:taxon-name></italic> (Holotype, Dai 26697). <bold>a</bold>. Basidiospores; <bold>b</bold>. Basidia and basidioles; <bold>c</bold>. Cystidioles; <bold>d</bold>. Hyphae from trama; <bold>e</bold>. Hyphae from context; <bold>f</bold>. Hyphae from stipe.</p></caption><graphic xmlns:xlink="http://www.w3.org/1999/xlink" xlink:href="mycokeys-130-143-g005.jpg" id="oo_1568994.jpg" position="float" orientation="portrait" xlink:type="simple"><uri content-type="original_file" xlink:type="simple">https://binary.pensoft.net/fig/1568994</uri></graphic></fig></tp:treatment-sec><tp:treatment-sec sec-type="Etymology"><title>Etymology.</title><p><italic><tp:taxon-name><tp:taxon-name-part taxon-name-part-type="genus" reg="Brevisporus">Brevisporus</tp:taxon-name-part></tp:taxon-name></italic> (Lat.) refers to the species having short basidiospores in the genus <italic><tp:taxon-name><tp:taxon-name-part taxon-name-part-type="genus" reg="Picipes">Picipes</tp:taxon-name-part></tp:taxon-name></italic>.</p></tp:treatment-sec><tp:treatment-sec sec-type="Description"><title>Description.</title><p>Basidiomata annual, laterally stipitate, solitary, coriaceous and without odour or taste when fresh, hard corky when dry. Pilei auricular to fan-shaped, about 1–1.5 cm long, 0.4–0.6 cm wide and up to 1 mm thick at base. Pileal surface yellow-brownish to brownish when fresh, becoming brown to black towards the margin when dry, glabrous, with radially aligned stripes; margin straight. Pore surface bluish-grey when fresh, light ivory to buff when dry; pores circular to subcircular, 7–9 per mm; dissepiments thin, entire. Context light ivory to buff when dry, hard corky upon drying, up to 0.5 mm thick. Tubes concolorous with pore surface, up to 0.5 mm long. Stipe short, bearing a black cuticle, up to 2 mm long and 2 mm in diam.</p><p>Hyphal structure: Hyphal system dimitic; generative hyphae bearing clamp connections; skeletal hyphae <abbrev xmlns:xlink="http://www.w3.org/1999/xlink" xlink:title="neither amyloid nor dextrinoid" xlink:type="simple">IKI–</abbrev>, slightly CB+; tissues unchanged in <abbrev xmlns:xlink="http://www.w3.org/1999/xlink" xlink:title="5% potassium hydroxide" xlink:type="simple">KOH</abbrev>.</p><p>Context: Generative hyphae infrequent, colourless, thin-walled, rarely branched, 2–3 μm in diam.; skeletal-binding hyphae dominant, colourless, thick-walled, occasionally branched, interwoven, 3.5–4.5 μm in diam.</p><p>Tubes: Generative hyphae dominant, colourless, thin-walled, rarely branched, 2–3 μm in diam.; skeletal-binding hyphae colourless, thick-walled, moderately branched, interwoven, 3–4.5 μm in diam. Cystidia absent, cystidioles subulate, 12–16 × 3–4 μm. Basidia more or less barrel-shaped, with a basal clamp connection and four sterigmata, 10–15 × 5–7 μm; basidioles in shape similar to basidia, but slightly smaller.</p><p>Stipe: Generative hyphae infrequent, colourless, thin-walled, rarely branched, 2–3 μm in diam.; skeletal-binding hyphae dominant, colourless, thick-walled, rarely branched, interwoven, 3.5–4.5 μm in diam.</p><p>Basidiospores: Short oblong ellipsoid, hyaline, thin-walled, smooth, some with one large guttule, <abbrev xmlns:xlink="http://www.w3.org/1999/xlink" xlink:title="neither amyloid nor dextrinoid" xlink:type="simple">IKI–</abbrev>, <abbrev xmlns:xlink="http://www.w3.org/1999/xlink" xlink:title="acyanophilous in Cotton Blue" xlink:type="simple">CB–</abbrev>, (3.5–)3.8–5.7(–6.6) × (2.0–)2.3–3.1(–3.4) µm, L = 4.75 µm, W = 2.67 µm, Q = 1.71–1.85 (n = 60/2).</p></tp:treatment-sec><tp:treatment-sec sec-type="Type of rot"><title>Type of rot.</title><p>White rot.</p></tp:treatment-sec><tp:treatment-sec sec-type="Additional specimen (paratype) examined"><title>Additional specimen (paratype) examined.</title><p>China • Xizang Autonomous Region, Motuo County, the Road 219 from Motuo County to Jiefang Bridge. GPS coordinates: <named-content xmlns:xlink="http://www.w3.org/1999/xlink" content-type="dwc:verbatimCoordinates" xlink:type="simple">29°18'N, 95°18'E</named-content>; altitude: 1000 m a.s.l. On dead <italic><tp:taxon-name><tp:taxon-name-part taxon-name-part-type="genus" reg="Miscanthus">Miscanthus</tp:taxon-name-part></tp:taxon-name></italic>, 24 October 2023, <italic>Dai 26693</italic> (<abbrev xmlns:xlink="http://www.w3.org/1999/xlink" content-type="institution" xlink:title="Beijing Forestry University" xlink:type="simple">BJFC</abbrev> 044243).</p></tp:treatment-sec></tp:taxon-treatment>
