# Supplementary material for: Three new species of Picipes (Polyporales, Basidiomycota) from China
Source: MycoKeys. 2026 Mar 24;130:143–63. doi: 10.3897/mycokeys.130.183848 (PMC13040259; doi:10.3897/mycokeys.130.183848)
Supplement: XML Treatment for Picipes sinodictyopus [file mycokeys.130.183848-treatment3.xml]

<!DOCTYPE tp:taxon-treatment
  PUBLIC "-//TaxonX//DTD Taxonomic Treatment Publishing DTD v0 20100105//EN" "tax-treatment-NSO.dtd">
<tp:taxon-treatment xmlns:tp="http://www.plazi.org/taxpub"><tp:treatment-meta><kwd-group><label>Taxon classification</label><kwd>
                <named-content content-type="kingdom">Fungi</named-content>
              </kwd><kwd>
                <named-content content-type="order">Polyporales</named-content>
              </kwd><kwd>
                <named-content content-type="family">Polyporaceae</named-content>
              </kwd></kwd-group><mixed-citation publication-type="journal"><person-group><name><surname>Luo</surname><given-names>Kai-Yue</given-names></name><name><surname>Cui</surname><given-names>Yu-Jin</given-names></name><name><surname>Feng</surname><given-names>Si-Yi</given-names></name><name><surname>Zhang</surname><given-names>Xin</given-names></name><name><surname>Dai</surname><given-names>Yu-Cheng</given-names></name><name><surname>Zeng</surname><given-names>Guang-Yu</given-names></name></person-group><article-title>Three new species of <italic><tp:taxon-name><tp:taxon-name-part taxon-name-part-type="genus" reg="Picipes">Picipes</tp:taxon-name-part></tp:taxon-name></italic> (<tp:taxon-name><tp:taxon-name-part taxon-name-part-type="order" reg="Polyporales">Polyporales</tp:taxon-name-part></tp:taxon-name>, <tp:taxon-name><tp:taxon-name-part taxon-name-part-type="phylum" reg="Basidiomycota">Basidiomycota</tp:taxon-name-part></tp:taxon-name>) from China</article-title><source>MycoKeys</source><day>24</day><month>03</month><year>2026</year><volume>130</volume><fpage>143</fpage><lpage>163</lpage><pub-id pub-id-type="doi">10.3897/mycokeys.130.183848</pub-id></mixed-citation></tp:treatment-meta><tp:nomenclature><tp:taxon-name><object-id xmlns:xlink="http://www.w3.org/1999/xlink" content-type="arpha" xlink:type="simple">A0FFC84A-0FBD-528D-A4AC-A50ED60A91FE</object-id>
                    		<tp:taxon-name-part taxon-name-part-type="genus" reg="Picipes">Picipes</tp:taxon-name-part> <tp:taxon-name-part taxon-name-part-type="species" reg="sinodictyopus">sinodictyopus</tp:taxon-name-part>
                    	
                    		<object-id xmlns:xlink="http://www.w3.org/1999/xlink" content-type="mycobank" xlink:type="simple">861753</object-id>
                    	</tp:taxon-name><tp:taxon-authority>K.Y. Luo, Y.C. Dai &amp; G.Y. Zeng</tp:taxon-authority><tp:taxon-status xmlns:xlink="http://www.w3.org/1999/xlink" xlink:type="simple">sp. nov.</tp:taxon-status><xref ref-type="fig" rid="F6">Figs 6</xref><xref ref-type="fig" rid="F7">, 7</xref></tp:nomenclature><tp:treatment-sec sec-type="Holotype"><title>Holotype.</title><p>China • Yunnan Province, Wuding County, Shizishan Nature Reserve. GPS coordinates: <named-content xmlns:xlink="http://www.w3.org/1999/xlink" content-type="dwc:verbatimCoordinates" xlink:type="simple">25°33'N, 102°21'E</named-content>; altitude: 2000 m a.s.l. On dead branch of <italic><tp:taxon-name><tp:taxon-name-part taxon-name-part-type="genus" reg="Litocarpus">Litocarpus</tp:taxon-name-part></tp:taxon-name></italic>, 15 August 2019, <italic>Dai 20371</italic> (<abbrev xmlns:xlink="http://www.w3.org/1999/xlink" content-type="institution" xlink:title="Beijing Forestry University" xlink:type="simple">BJFC</abbrev> 032039).</p><fig id="F6" position="float" orientation="portrait"><object-id xmlns:xlink="http://www.w3.org/1999/xlink" content-type="doi" xlink:type="simple">10.3897/mycokeys.130.183848.figure6</object-id><object-id xmlns:xlink="http://www.w3.org/1999/xlink" content-type="arpha" xlink:type="simple">5B62C51A-B5CC-5303-992A-10681DF30456</object-id><label>Figure 6.</label><caption><p>Basidiomata of <italic><tp:taxon-name><tp:taxon-name-part taxon-name-part-type="genus" reg="Picipes">Picipes</tp:taxon-name-part> <tp:taxon-name-part taxon-name-part-type="species" reg="sinodictyopus">sinodictyopus</tp:taxon-name-part></tp:taxon-name></italic> (Holotype, Dai 20371). Scale bar: 1 cm.</p></caption><graphic xmlns:xlink="http://www.w3.org/1999/xlink" xlink:href="mycokeys-130-143-g006.jpg" id="oo_1568995.jpg" position="float" orientation="portrait" xlink:type="simple"><uri content-type="original_file" xlink:type="simple">https://binary.pensoft.net/fig/1568995</uri></graphic></fig></tp:treatment-sec><tp:treatment-sec sec-type="Diagnosis"><title>Diagnosis.</title><p><italic><tp:taxon-name><tp:taxon-name-part taxon-name-part-type="genus" reg="Picipes">Picipes</tp:taxon-name-part> <tp:taxon-name-part taxon-name-part-type="species" reg="sinodictyopus">sinodictyopus</tp:taxon-name-part></tp:taxon-name></italic> is identified by coriaceous and without odour or taste basidiomata, cream to buff when fresh, olivaceous-buff when dry pore surface, angular pores, long stipe; infrequent generative hyphae in context, tubes and stipe and cylindrical, thin-walled basidiospores with dimensions of 5.8–7.3 × 2.3–2.8 µm.</p><fig id="F7" position="float" orientation="portrait"><object-id xmlns:xlink="http://www.w3.org/1999/xlink" content-type="doi" xlink:type="simple">10.3897/mycokeys.130.183848.figure7</object-id><object-id xmlns:xlink="http://www.w3.org/1999/xlink" content-type="arpha" xlink:type="simple">8D5A3BAD-390B-5B5E-94C2-7E0EF62A3D0B</object-id><label>Figure 7.</label><caption><p>Microscopic structures of <italic><tp:taxon-name><tp:taxon-name-part taxon-name-part-type="genus" reg="Picipes">Picipes</tp:taxon-name-part> <tp:taxon-name-part taxon-name-part-type="species" reg="sinodictyopus">sinodictyopus</tp:taxon-name-part></tp:taxon-name></italic> (Holotype, Dai 20371). <bold>a</bold>. Basidiospores; <bold>b</bold>. Basidia and basidioles; <bold>c</bold>. Hyphae from trama; <bold>d</bold>. Hyphae from context; <bold>e</bold>. Hyphae from stipe.</p></caption><graphic xmlns:xlink="http://www.w3.org/1999/xlink" xlink:href="mycokeys-130-143-g007.jpg" id="oo_1568996.jpg" position="float" orientation="portrait" xlink:type="simple"><uri content-type="original_file" xlink:type="simple">https://binary.pensoft.net/fig/1568996</uri></graphic></fig></tp:treatment-sec><tp:treatment-sec sec-type="Etymology"><title>Etymology.</title><p><italic><tp:taxon-name><tp:taxon-name-part taxon-name-part-type="genus" reg="Sinodictyopus">Sinodictyopus</tp:taxon-name-part></tp:taxon-name></italic> (Lat.) refers to the species similar to <italic><tp:taxon-name><tp:taxon-name-part taxon-name-part-type="genus" reg="Picipes">Picipes</tp:taxon-name-part> <tp:taxon-name-part taxon-name-part-type="species" reg="dictyopus">dictyopus</tp:taxon-name-part></tp:taxon-name></italic>, but having a distribution in China.</p></tp:treatment-sec><tp:treatment-sec sec-type="Description"><title>Description.</title><p>Basidiomata annual, laterally stipitate, solitary, coriaceous and without odour or taste when fresh, hard corky when dry. Pilei auricular to fan-shaped, about 2–2.5 cm long, 1.5–2 cm wide and up to 2 mm thick at base. Pileal surface reddish-brown to dark brown when fresh, becoming brown to reddish-brown when dry, glabrous; margin straight. Pore surface cream to buff when fresh, olivaceous-buff when dry; pores angular, 4–6 per mm; dissepiments thin, entire. Context light ivory to cream when dry, woody hard upon drying, up to 1 mm thick. Tubes concolorous with pore surface, up to 1 mm long. Stipe long, bearing a black cuticle, up to 1.5 cm long and 0.6 cm in diam.</p><p>Hyphal structure: Hyphal system dimitic; generative hyphae bearing clamp connections; skeletal-binding hyphae <abbrev xmlns:xlink="http://www.w3.org/1999/xlink" xlink:title="neither amyloid nor dextrinoid" xlink:type="simple">IKI–</abbrev>, CB+; tissues unchanged in <abbrev xmlns:xlink="http://www.w3.org/1999/xlink" xlink:title="5% potassium hydroxide" xlink:type="simple">KOH</abbrev>.</p><p>Context: Generative hyphae infrequent, colourless, thin-walled, rarely branched, 1–2 μm in diam.; skeletal-binding hyphae dominant, colourless, thick-walled, rarely branched, interwoven, 2.5–4 μm in diam.</p><p>Tubes: Generative hyphae infrequent, colourless, thin-walled, occasionally branched, 1.5–3 μm in diam; skeletal-binding hyphae colourless, thick-walled, occasionally branched, interwoven, 3–4.5 μm in diam. Cystidia and cystidioles absent. Basidia subclavate, with a basal clamp connection and four sterigmata, 12–22 × 4–8 μm; basidioles in shape similar to basidia, but slightly smaller.</p><p>Stipe: Generative hyphae infrequent, colourless, thin-walled, rarely branched, 1–2 μm in diam.; skeletal-binding hyphae dominant, colourless, thick-walled, rarely branched, interwoven, 3–4 μm in diam.</p><p>Basidiospores: Cylindrical, hyaline, thin-walled, smooth, some with one or two medium guttules, <abbrev xmlns:xlink="http://www.w3.org/1999/xlink" xlink:title="neither amyloid nor dextrinoid" xlink:type="simple">IKI–</abbrev>, <abbrev xmlns:xlink="http://www.w3.org/1999/xlink" xlink:title="acyanophilous in Cotton Blue" xlink:type="simple">CB–</abbrev>, (5.2–)5.8–7.3(–7.4) × (2.1–)2.3–2.8(–3.2) µm, L = 6.47 µm, W = 2.52 µm, Q = 2.57 (n = 30/1) (the specimen Dai 28935 is sterile).</p></tp:treatment-sec><tp:treatment-sec sec-type="Type of rot"><title>Type of rot.</title><p>White rot.</p></tp:treatment-sec><tp:treatment-sec sec-type="Additional specimen (paratype) examined"><title>Additional specimen (paratype) examined.</title><p>China • Guangxi Autonomous Region, Jinxiu County, Liugang, Daling Village. GPS coordinates: <named-content xmlns:xlink="http://www.w3.org/1999/xlink" content-type="dwc:verbatimCoordinates" xlink:type="simple">23°59'N, 110°05'E</named-content>; altitude: 800 m a.s.l. On rotten angiosperm wood, 15 July 2024, <italic>Dai 28935</italic> (BJFC049194).</p></tp:treatment-sec></tp:taxon-treatment>
